# Supplementary material for: Sugar-sweetened beverage affordability and the prevalence of overweight and obesity in a cross section of countries
Source: Global Health. 2019 Apr 18;15:30. doi: 10.1186/s12992-019-0474-x (PMC6472017; doi:10.1186/s12992-019-0474-x)
Supplement: Supplementary file 1 — Including the following Tables and Figures: Table S1. Source and short description of each variable. Table S2. Raw data (full dataset, with 183 countries). Figure S1. Sugar-sweetened beverage consumption and the prevalence of overweight. Figure S2. Sugar-sweetened beverage affordability and the prevalence of overweight. (XLS 173 kb) [file 12992_2019_474_MOESM1_ESM.xls]

## Sheet: Table A
Table A. Source and short description of each variables.
Variable	Description	Year	Numb. of Obs.	Suorce	References
POW	Prevalence of overweight: Age-standardised rate	2014	181	WHO (2017)	37
	Both sex (BMI ³ 25), person 18+
POB	Prevalence of obesity: Age-standardised rate	2014	181	WHO (2017)	37
	Both sex (BMI ³ 30), person 18+
Q	Per capita consumption of sugar-sweetened beverages	2015	183	Authors' calculation from EM (2018)	34
	(Litres/person/year)
QW	Per capita consumption of (bottled still and carbonated) water	2015	183	Authors' calculation from EM (2018)
	(Litres/person/year)				34
YPC	Gross National Income per capita	2015	182	UN HDR (2016)	35
	current PPP $
P	Sugar-sweetened beverage prices (PPP $ per litre)	2015	154	Authors' calculation from EM (2018)
					34
SBA	Sugar-sweetened beverage affordability	2015	154	Authors' calculation from EM (2018)
	(Soft drink relative income price, %)
PW	Water (bottled still and carbonated) prices (PPP $ per litre)	2015	151	Authors' calculation from EM (2018)	34
DES	Dietary Energy Supply	2014	158	FAO (2014)	39
	(kcal/person/day)
PHY	Number of Physicians (per 10,000 people)	2014	177	UN HDR (2016)	35
GLO	KOF Globalization Index	2015	178	Savina et al. (2018)	48
URB	Urban population	2015	182	UN HDR (2016)	35
	(% of total population living in urban areas)
GII	Gender Inequality Index	2015	157	UN HDR (2016)	35
ESE	Employment in services (% of total employment)	2014	182	UN HDR (2016)	35
WLS	Index of Western lifestyle (GLO and URB)	2015	182	Authors' calculation from GLO and URB
Notes: EM = Euromonitor Passport

## Sheet: Table B
Table B. Full data set.
	Region	WHOR	HDIG	WBG	Country	POW	POB	Q	QW	YPC	P	SBA	PW	DES	PHY	KOF	URB	GII	ESE	WLS
1	Eastern Mediterranean	EME	L	LI	Afghanistan	16.2	2.9	5.93464	3.87478	1870.83	4.02031	21.4895	1.58334	2104	2.66	32.17	26.703	0.666664	33.5643	0.271096
2	Europe	EUR	H	UMI	Albania	52.7	17.6	52.7731	59.8501	10252.5	5.32303	5.19195	2.77124	2996	11.45	60.65	57.407	0.267266	55.2062	0.578427
3	Africa	AFR	H	UMI	Algeria	59.1	24.8	46.0943	27.364	13533	0.77514	0.57278		3262	12.07	52.33	70.727	0.42909	58.4	0.601708
4	Europe	EUR	VH	HI	Andorra	66.9	29.5	105.005	114.465	47979.5					40		85.115		74.8394	0.843316
5	Africa	AFR	L	UMI	Angola	30.9	10.2	21.9447	20.153	6290.9	4.84385	7.69977	1.36148	2380	1.66	40.04	44.05		48.9925	0.405691
6	Americas	AME	H	HI	Antigua and Barbuda	61.9	30.9	82.0464	74.4226	20907.2	3.384	1.61858	2.40762			49.04	23.773		64.2715	0.311301
7	Americas	AME	VH	HI	Argentina	61.7	26.3	157.405	115.465	20945.1	2.59689	1.23985	1.21887	3374	38.59	58.54	91.751	0.361815	74.7	0.731142
8	Europe	EUR	H	UMI	Armenia	55.5	19.5	44.2057	25.6707	8189.12	2.99202	3.65365	1.79169	2910	26.98	58.89	62.673	0.293135	46.7	0.597923
9	Western Pacific	WPA	VH	HI	Australia	64	28.6	131.069	36.6126	42822.2	2.35103	0.549021	1.45752	3276	32.73	82.97	89.423	0.119727	69.5	0.858676
10	Europe	EUR	VH	HI	Austria	53.1	18.4	122.077	88.6526	43608.8	3.55826	0.815951	1.96748	3805	48.3	90.05	65.968	0.0783903	69.7	0.760206
11	Europe	EUR	H	UMI	Azerbaijan	58.1	22.5	35.5684	10.5974	16413.3	5.25264	3.20024	2.96558	3149	34.02	56.22	54.62	0.32552	48.9	0.541891
12	Americas	AME	H	HI	Bahamas	69	36.2	79.9789	104.29	21565.1	1.54181	0.714958	1.24209		28.18	54.45	82.874	0.361868	83	0.668088
13	Eastern Mediterranean	EME	VH	HI	Bahrain	71.7	35.1	95.4326	128.276	37236.4	3.73449	1.00292	2.67191		9.15	70.8	88.775	0.233453	62.4	0.790155
14	South-East Asia	SEA	M	LMI	Bangladesh	18.1	3.6	0.694843	1.12425	3341.49	3.61246	10.8109	0.813104	2471	3.56	40.82	34.277	0.520276	35.3	0.354681
15	Americas	AME	H	HI	Barbados	62.3	31.3	83.2703	61.4558	14951.6	1.84774	1.23581	1.50217	3060	18.11	55.56	31.475	0.29141	78.4	0.393493
16	Europe	EUR	H	UMI	Belarus	58	23.4	53.2444	31.814	15629.4	2.57409	1.64695	1.25976	3214	39.25	60.76	76.667	0.143573	57.2	0.677028
17	Europe	EUR	VH	HI	Belgium	56.9	20.2	155.731	129.841	41243.3	2.87615	0.697361	1.77991	3810	48.87	91.75	97.858	0.0730953	77.4	0.947002
18	Americas	AME	H	UMI	Belize	53.8	22.5	62.0674	49.0787	7374.81	2.90703	3.94183	1.93666	2734	8.28	48.07	43.973	0.375238	51.0149	0.444076
19	Africa	AFR	L	LI	Benin	28.9	9.3	9.94195	4.43328	1979.25	3.23069	16.3228	1.44476	2766	0.59	46.67	43.95	0.612689	44	0.437432
20	South-East Asia	SEA	M	LMI	Bhutan	27.1	6.7	13.5514	19.5742	7081.45	4.15661	5.86971	1.99222		2.59	43.58	38.644	0.477287	32.7	0.392858
21	Americas	AME	M	LMI	Bolivia (Plurinational State of)	52.1	17.1	98.8559	12.7059	6154.89	2.60339	4.22979	1.83239	2332	4.73	53.99	68.512	0.445584	48.7145	0.60079
22	Europe	EUR	H	UMI	Bosnia and Herzegovina	51.8	17.9	42.0951	57.2903	10090.8	4.36849	4.32919	2.2748	3113	19.3	66.56	39.767	0.158345	55.0039	0.493547
23	Africa	AFR	M	UMI	Botswana	48	22.4	70.3062	33.8418	14662.8	3.0116	2.0539	2.26877	2283	3.36	47.86	57.444	0.435415	56.1	0.514011
24	Americas	AME	H	UMI	Brazil	54.1	20	84.5787	44.5785	14145.1	2.21029	1.56258	1.06494	3269	18.91	61.4	85.687	0.414456	76.6	0.722145
25	Western Pacific	WPA	VH	HI	Brunei Darussalam	47	18.1	54.1918	50.1747	72843.5	4.77406	0.655386	2.74977	3015	14.43	67.6	77.202		80.8	0.71678
26	Europe	EUR	H	UMI	Bulgaria	59.1	23.2	111.612	88.4222	16261.3	2.58765	1.5913	0.962631	2888	38.66	76.89	73.948	0.222701	62.8	0.747023
27	Africa	AFR	L	LI	Burkina Faso	23.6	6.3	5.47529	3.54219	1537.5	3.49621	22.7396	1.4469	2746	0.47	48.69	29.859	0.615142	31.0679	0.356944
28	Africa	AFR	L	LI	Burundi	15.5	2.6	4.60987	1.87555	691.183					0.28	35.04	12.057	0.473952	20.8966	0.161336
29	Africa	AFR	M	LMI	Cabo Verde	36.9	13	24.7197	41.4344	6049.13	3.56208	5.88858	1.2968	2795	3.06	46.25	65.526		48.494	0.542832
30	Western Pacific	WPA	M	LMI	Cambodia	17.6	3.2	7.49352	6.13904	3095.32	5.63012	18.1892	1.87654	2454	1.69	50.69	20.723	0.478936	29.6	0.289646
31	Africa	AFR	L	LMI	Cameroon	33.5	11.4	22.3525	8.30186	2894.28				2607	0.77	44.2	54.381	0.567913	39.1156	0.479324
32	Americas	AME	VH	HI	Canada	64.4	28	154.538	75.0178	42581.9	1.60318	0.376494	0.943769	3646	20.68	86.51	81.828	0.0979087	78.2	0.836433
33	Africa	AFR	L	LI	Central African Republic	21.6	5.1	7.21728	3.37396	587.474	2.43485	41.446	1.10471	2046	0.48	36.34	40.037	0.64829	18.8283	0.366095
34	Africa	AFR	L	LI	Chad	25.8	8.1	7.6462	3.55715	1990.87	4.13668	20.7782	1.76635	2236	0.37	39.57	22.471	0.694627	34.3555	0.269762
35	Americas	AME	VH	HI	Chile	63.1	27.8	161.591	28.1756	21665.5	2.04763	0.945114	1.73087	2995	10.26	72.23	89.53	0.322269	67.1	0.801683
36	Western Pacific	WPA	H	UMI	China	34.4	6.9	31.4087	30.8582	13345.5	2.51804	1.88681	1.00786	3102	19.4	62.02	55.614	0.163699	47	0.57483
37	Americas	AME	H	UMI	Colombia	56.5	21	78.9841	20.9495	12762.2				2774	14.71	60.34	76.436	0.392623	64.1	0.673596
38	Africa	AFR	L	LI	Comoros	24.6	6.6	7.1446	3.76254	1335	2.6909	20.1565	1.17414		1.46	30.84	28.296		29.2713	0.275002
39	Africa	AFR	M	LMI	Congo	33.6	11	16.1532	9.73235	5502.56	5.10513	9.27774	2.57619	2173	0.95	51.83	65.38	0.591719	47.2892	0.573952
40	Africa	AFR	L	LI	Congo (Democratic Republic of the)	20.6	4.4	5.95685	2.2295	679.631	2.31841	34.1128	1.35864		1.07	39.98	42.494	0.66296	20.6822	0.397229
41	Americas	AME	H	UMI	Costa Rica	60.4	24.3	106.756	18.4837	14006.4				2817	11.13	63.03	76.821	0.308027	68.2	0.6903
42	Africa	AFR	L	LMI	Côte d'Ivoire	30.6	9.2	5.9247	6.59426	3162.74	2.88634	9.12609	1.51202	2731	1.44	48.82	54.18	0.67203	40.2441	0.502726
43	Europe	EUR	VH	HI	Croatia	58.8	23.3	74.5699	65.3253	20291.3	4.8044	2.36771	1.74853	3075	30	81.39	58.964	0.141288	63.9	0.679948
44	Americas	AME	H	UMI	Cuba	58.6	25.2	7.23762	0.81361	7455.06				3448	67.23	46.19	77.074	0.304379	64.2	0.591972
45	Europe	EUR	VH	HI	Cyprus	60.3	23.8	62.9309	86.2725	29458.5	1.67814	0.569662	0.883878	2657	23.29	85	66.921	0.116378	79.6	0.744332
46	Europe	EUR	VH	HI	Czech Republic	63.4	26.8	83.6654	97.7914	28144	2.38834	0.848615	1.07734	3298	36.24	84.88	72.992	0.12916	58.9	0.779417
47	Europe	EUR	VH	HI	Denmark	55.2	19.3	118.085	28.1116	44518.9	2.95035	0.662718	3.39021	3362	34.85	88.37	87.676	0.0414872	78	0.876961
48	Eastern Mediterranean	EME	L	LMI	Djibouti	31.9	9.6	16.2188	12.3893	3216.18				2645	2.29	49.26	77.343		40.4572	0.612468
49	Americas	AME	H	UMI	Dominica	58.4	25.8	63.7498	32.5628	10095.8	2.70937	2.68365	1.89003		15.9	39.68	69.539		55.0103	0.519201
50	Americas	AME	H	UMI	Dominican Republic	56.3	23.9	88.4687	126.008	12756.4	2.65674	2.08267	0.818636	2505	14.9	66.45	78.98	0.469748	41.9	0.719354
51	Americas	AME	H	UMI	Ecuador	54.1	18.7	62.5626	52.0244	10536.2				2465	17.24	52.78	63.742	0.39054	54.3	0.571278
52	Eastern Mediterranean	EME	M	LMI	Egypt	62	28.9	37.4036	18.3248	10064.1	4.16327	4.13677	1.49502	3549	28.3	63.2	43.135	0.5654	47.9	0.503685
53	Americas	AME	M	LMI	El Salvador	56.7	21.8	101.138	110.513	7732.03			8.04885	2526	15.96	65.01	66.726	0.384394	60.1	0.649924
54	Africa	AFR	M	UMI	Equatorial Guinea	41.7	17.5	63.8613	48.3595	21517.2	5.65058	2.62607	2.60436		3.02	26.16	39.923		64.6374	0.310108
55	Africa	AFR	L	LMI	Eritrea	19	4.1	6.67586	2.69075	1489.85					0.5	25.07	22.637		30.6674	0.215739
56	Europe	EUR	VH	HI	Estonia	56.7	22.6	75.2475	59.2228	26361.9	2.6164	0.992494	1.54276	3257	32.42	79.27	67.538	0.130865	65.5	0.722378
57	Africa	AFR	L	LI	Ethiopia	18.9	4	7.10428	1.9861	1522.95	5.45907	35.8453	1.20289	2132	0.22	39.33	19.472	0.498627	19.9	0.244774
58	Western Pacific	WPA	H	UMI	Fiji	71.2	36.4	49.4314	46.6292	8244.76	1.88023	2.28051	1.11081	2929	4.26	57.56	53.728	0.358011	52.4335	0.54336
59	Europe	EUR	VH	HI	Finland	55.2	20.6	107.024	19.297	38868.1	2.77194	0.713164	2.64397	3311	29.05	86.3	84.221	0.0564461	73.7	0.848328
60	Europe	EUR	VH	HI	France	60.7	23.9	85.4565	134.413	38085.4	2.8065	0.736896	0.560572	3517	31.9	87.19	79.52	0.102109	75.8	0.827005
61	Africa	AFR	M	UMI	Gabon	44.8	17.6	34.796	22.5662	19043.6	4.45391	2.3388	1.95673	2752	2.92	55.96	87.156	0.541955	63.0838	0.695659
62	Africa	AFR	L	LI	Gambia	32.5	10.9	7.80207	3.70012	1540.83	3.95031	25.6376	1.13811	2788	0.38	50.35	59.632	0.640686	54.6	0.538098
63	Europe	EUR	H	UMI	Georgia	55.2	20.8	57.9444	35.2517	8855.83	3.66368	4.13702	1.73317	2784	42.72	64.13	53.641	0.36078	53.3431	0.57302
64	Europe	EUR	VH	HI	Germany	54.8	20.1	150.646	143.407	44999.6	2.11276	0.469506	1.07537	3543	38.89	84.57	75.301	0.0664598	70.4	0.791092
65	Africa	AFR	M	LMI	Ghana	33.6	12.2	12.729	205.431	3838.67	3.9169	10.2038	0.821986	3158	0.96	54.17	54.042	0.546521	40.9	0.528812
66	Europe	EUR	VH	HI	Greece	60.5	22.9	48.4392	77.4772	24807.5	5.10637	2.05839	1.88227	3409	61.67	80.6	78.007	0.119152	71.8	0.787024
67	Americas	AME	H	UMI	Grenada	57.5	26.2	69.5842	68.9601	11502.2	2.75493	2.39513	1.74979		6.63	53.24	35.591		56.6694	0.414051
68	Americas	AME	M	LMI	Guatemala	52	18.6	107.245	127.495	7063.2	2.922	4.13693	1.23099	2462	9.32	60.42	51.571	0.494012	50.2	0.544235
69	Africa	AFR	L	LI	Guinea	25.5	6.8	7.99984	3.97613	1058.22				2565	1	44.4	37.161		19.3	0.387699
70	Africa	AFR	L	LI	Guinea-Bissau	26.1	7.2	9.32591	3.83157	1369.46	3.24291	23.6802	1.96146	2504	0.45	37.32	49.332		29.5955	0.417319
71	Americas	AME	M	UMI	Guyana	52.9	22.9	45.2796	31.4176	6884.45	2.52076	3.66153	1.6682	2762	2.14	48.61	28.553	0.508276	50.1396	0.347156
72	Americas	AME	L	LI	Haiti	38.5	11.9	10.9917	11.0447	1656.94	3.53265	21.3203	2.24138	2043		38.81	58.645	0.59341	32.0197	0.468139
73	Americas	AME	M	LMI	Honduras	51.5	18.2	54.98	51.4465	4466.34	2.25558	5.05018	1.1358	2789	3.72	61.42	54.73	0.460537	45.4	0.567025
74	Western Pacific	WPA	VH	HI	Hong Kong, China (SAR)			86.0732	49.122	54264.9	3.0972	0.570755	1.98501				100		79.9	1
75	Europe	EUR	VH	HI	Hungary	56.9	24	92.5518	130.539	23394.3	2.74158	1.1719	0.672834	2866	30.8	86.55	71.227	0.252	64.5	0.776764
76	Europe	EUR	VH	HI	Iceland	57.9	22.8	105.841	30.5583	37065.2	2.28801	0.617293	2.2605	3336	34.76	67.9	94.137	0.0512985	77.1	0.798182
77	South-East Asia	SEA	M	LMI	India	22	4.9	5.09841	7.24594	5663.47	3.70517	6.54222	0.801689	2455	7.02	52.38	32.747	0.529904	28.7	0.391137
78	South-East Asia	SEA	M	LMI	Indonesia	24.5	5.7	20.228	73.8472	10053.3	1.07288	1.06719		2828	2.04	59.65	53.742	0.467006	44.8	0.553216
79	Eastern Mediterranean	EME	H	UMI	Iran (Islamic Republic of)	62.3	26.1	45.047	15.3467	16395.2				3244	8.9	42.13	73.375	0.509047	48.3	0.550659
80	Eastern Mediterranean	EME	M	UMI	Iraq	57.9	23.8	39.9203	11.8138	11607.7	5.1316	4.42084	1.02734	2539	6.07	43.66	69.471	0.525124	56.7856	0.54433
81	Europe	EUR	VH	HI	Ireland	60.3	25.6	117.8	38.3352	43798	2.63436	0.60148	1.49601	3599	26.7	92.15	63.241	0.126632	75.2	0.751623
82	Europe	EUR	VH	HI	Israel	63.5	25.3	110.305	53.2942	31214.7	2.06012	0.659985	0.645129	3553	33.44	72.88	92.14	0.103145	79.7	0.817619
83	Europe	EUR	VH	HI	Italy	58.8	21	69.4124	186.32	33573	3.02783	0.901866	0.748233	3529	37.64	82.19	68.964	0.0845721	69.5	0.743902
84	Americas	AME	H	UMI	Jamaica	59.1	27.2	58.914	51.957	8350.02	2.41902	2.89702	1.51131	2792	4.11	58.43	54.788	0.422206	66.5	0.553374
85	Western Pacific	WPA	VH	HI	Japan	24.2	3.3	144.268	35.4253	37268	3.05344	0.819321		2728	22.97	72.26	93.498	0.116221	69.1	0.820453
86	Eastern Mediterranean	EME	H	LMI	Jordan	58.8	30.5	61.4827	193.604	10111.3	4.4983	4.44877	2.5795	3152	25.58	69.19	83.679	0.477532	79.6	0.756988
87	Europe	EUR	H	UMI	Kazakhstan	26.2	23.4	76.8993	45.6599	22093.1				3201	36.17	56.08	53.247	0.202381	56	0.533676
88	Africa	AFR	M	LMI	Kenya	26.2	7	9.94058	7.32098	2880.74				2158	1.98	46.64	25.622	0.564672	39.0559	0.318187
89	Western Pacific	WPA	M	LMI	Kiribati	73.1	40.6	17.79	27.5744	2475.2	2.06347	8.33656	1.09304	3064	3.76	38.11	44.304		61.8	0.397078
90	Western Pacific	WPA	VH	HI	Korea (Republic of)	33.5	5.8	48.7996	40.5434	34540.6	1.89281	0.547996		3357	21.43	67.03	82.474	0.0666302	69.5	0.739351
91	Eastern Mediterranean	EME	VH	HI	Kuwait	75.4	39.7	98.0016	149.259	76075.2	4.14225	0.544494	0.942423	3348	27	68.09	98.342	0.334962	58.6	0.817934
92	Europe	EUR	M	LMI	Kyrgyzstan	47.2	14.4	28.2157	23.2998	3096.8	3.60331	11.6356	1.58856	2880	19.69	53.64	35.707	0.394458	48.1	0.416391
93	Western Pacific	WPA	M	LMI	Lao People's Democratic Republic	19	3.5	14.0791	23.2284	5048.56	5.58078	11.0542	2.25318	2345	1.82	38.74	38.614	0.4675	20.2	0.370236
94	Europe	EUR	VH	HI	Latvia	57.9	23.7	54.5715	49.1076	22589.2	2.97351	1.31634	2.10692	3299	35.79	71.45	67.382	0.190735	68.6	0.684966
95	Eastern Mediterranean	EME	H	UMI	Lebanon	68.7	31.9	56.1467	97.1159	13311.6	3.11698	2.34155	1.78809	3090	32	66.52	87.792	0.381129	58.5281	0.761392
96	Africa	AFR	L	LMI	Lesotho	35.4	14.2	9.41442	3.66897	3318.77	3.4259	10.3228	2.10236	2574	0.49	45.94	27.312	0.549475	40.8567	0.328475
97	Africa	AFR	L	LI	Liberia	25	6.6	6.25448	3.56024	682.59				2267	0.14	50.8	49.701	0.648711	41.2	0.48891
98	Africa	AFR	H	UMI	Libya	68.7	33.1	1.65646	0.159275	14303.1	6.79224	4.74879	2.96804		19	50.81	78.554	0.167291	59.4421	0.627214
99	Europe	EUR	VH	HI	Liechtenstein			95.0326	100.361	75064.8							14.289		80.5335	0.0977789
100	Europe	EUR	VH	HI	Lithuania	60.1	25.9	53.6756	49.3329	26006.5	3.60314	1.38548	1.75782	3507	41.16	77.47	66.508	0.12097	65.8	0.708224
101	Europe	EUR	VH	HI	Luxembourg	58	23.1	114.44	68.4171	62470.6				3575	29	84.21	90.16	0.0745846	85.7	0.868836
102	Africa	AFR	L	LI	Madagascar	22.8	5.4	5.78218	2.35606	1319.7				2101	1.61	42.9	35.105		16.9	0.368711
103	Africa	AFR	L	LI	Malawi	21.9	5.3	5.9366	2.89472	1073.29	4.56544	42.5369	3.53702	2358	0.19	44.4	16.272	0.614085	28.5	0.229525
104	Western Pacific	WPA	H	UMI	Malaysia	38.5	13.3	47.8234	16.8002	24619.7	3.15907	1.28315	1.21597	2925	11.98	78.14	74.705	0.29098	60.3	0.757193
105	South-East Asia	SEA	H	UMI	Maldives	29.6	7.9	37.8562	47.2057	10382.7	2.51059	2.41805	1.2292	2842	14.15	42.03	45.536	0.312123	67	0.423485
106	Africa	AFR	L	LI	Mali	25.1	6.8	8.11946	4.36939	2218.36	3.69226	16.6441	2.14706	2844	0.83	46.07	39.916	0.688553	35.732	0.41149
107	Europe	EUR	VH	HI	Malta	64	26.6	62.4199	112.658	29499.6	1.2933	0.438412	0.604592	3422	34.86	75.86	95.407	0.217239	77.1	0.849661
108	Africa	AFR	L	LMI	Mauritania	30.3	9.7	11.8253	6.66246	3527.26	4.04971	11.4812	2.32419	2898	0.683665	51.45	59.859	0.626497	41.6318	0.545073
109	Africa	AFR	H	UMI	Mauritius	45.1	17.9	47.4391	35.1866	17948	2.93805	1.63698	2.60771	3106	10.57	66.61	39.671	0.379881	63.5	0.49305
110	Americas	AME	H	UMI	Mexico	64.4	28.1	165.976	179.338	16383.1	2.41148	1.47193	0.617638	3044	20.95	62.29	79.246	0.345334	62.4	0.697724
111	Europe	EUR	M	LMI	Moldova (Republic of)	46.6	14.9	41.7476	31.5073	5026.26	1.98505	3.94936	1.49086	2893	29.84	61.39	44.995	0.232319	53.5	0.508382
112	Western Pacific	WPA	H	LMI	Mongolia	50.4	16.7	37.4884	20.1861	10449.2				2514	28.37	56.91	72.04	0.278192	46.8	0.633723
113	Europe	EUR	VH	UMI	Montenegro	55.8	20	76.5976	78.7816	15409.6	4.14379	2.6891	1.92134	3635	21.13	65.37	64.026	0.156094	73	0.637308
114	Eastern Mediterranean	EME	M	LMI	Morocco	56.5	22.3	20.2157	28.1783	7194.92	2.52154	3.50461	1.35233	3342	6.2	65.95	60.195	0.493583	39.4	0.619007
115	Africa	AFR	L	LI	Mozambique	21.8	5.3	16.2688	8.61991	1098.44	4.0199	36.5966	3.94662	2285	0.4	47.39	32.214	0.573866	26.7899	0.368449
116	South-East Asia	SEA	M	LMI	Myanmar	17.6	2.9	5.21054	2.60991	4943.13	5.67091	11.4723	3.11498	2527	6.12	39.03	34.098	0.373561	45.9252	0.345755
117	Africa	AFR	M	UMI	Namibia	42.9	18.9	46.9058	15.1156	9769.85	3.60373	3.68862	2.37224	2135	3.74	53.52	46.66	0.4738	54.2	0.484458
118	South-East Asia	SEA	M	LI	Nepal	18	3.3	2.67591	2.49705	2337.07	3.30805	14.1547	1.04443	2538	2.09	37.81	18.615	0.497411	22.4	0.232783
119	Europe	EUR	VH	HI	Netherlands	55.9	19.8	129.157	30.395	46325.6	2.5614	0.552914	2.11464	3169	28.59	92.84	90.496	0.0436069	75.3	0.914068
120	Western Pacific	WPA	VH	HI	New Zealand	64	29.2	81.6012	16.7383	32870.1	2.10938	0.641734	1.92708	3027	27.35	78.29	86.284	0.157797	73	0.818453
121	Americas	AME	M	LMI	Nicaragua	49.4	17.1	30.845	47.9993	4746.7	4.12502	8.69029	1.51728	2654	8.97	52.77	58.779	0.46234	51.3	0.54656
122	Africa	AFR	L	LI	Niger	19.4	4.3	6.80265	3.40551	889.456	3.29171	37.0081	1.182	2506	0.19	47.92	18.732	0.695461	24.1051	0.263186
123	Africa	AFR	L	LMI	Nigeria	33.3	11	13.2086	187.234	5442.9				2655	3.95	50.24	47.776		47.1505	0.475623
124	Europe	EUR	VH	HI	Norway	58.5	23.1	134.786	19.2607	67614.4	3.2182	0.475964	3.29451	3503	42.81	83.5	80.473	0.0525652	77	0.814474
125	Eastern Mediterranean	EME	H	HI	Oman	67.4	30.9	104.575	154.161	34402.3	3.67995	1.06968	2.41554		24.29	62.66	77.641	0.281408	57.9	0.692188
126	Eastern Mediterranean	EME	M	LMI	Pakistan	23	5.4	9.5957	2.87628	5031.17				2451	8.27	51.02	38.758	0.545573	34	0.425791
127	Americas	AME	H	UMI	Panama	62.2	26.8	81.9009	28.7425	19470.2	2.50467	1.28641	1.11145	2747	16.5	65.75	66.592	0.457389	65	0.652902
128	Western Pacific	WPA	L	LMI	Papua New Guinea	60.7	27.9	21.7692	24.2629	2711.77	1.79128	6.6056	0.872845		0.58	45.79	13.005	0.594944	38.2869	0.196428
129	Americas	AME	M	UMI	Paraguay	48.5	16.3	74.8392	26.1279	8181.69	2.12749	2.6003	1.0271	2518	12.27	59.92	59.666	0.464228	58.2	0.587196
130	Americas	AME	H	UMI	Peru	58.2	21.1	75.7452	20.9104	11294.8	2.41772	2.14056	1.36423	2721	11.32	66.27	78.609	0.385147	75.9	0.716576
131	Western Pacific	WPA	M	LMI	Philippines	23.6	5.1	58.0222	53.7438	8395.09	2.38804	2.84457	0.782056	2679	11.53	56.84	44.373	0.435904	53.6	0.485361
132	Europe	EUR	VH	HI	Poland	61.1	25.2	96.9945	89.0125	24117	2.57121	1.06614	0.999843	3491	22.19	81.32	60.539	0.137015	57.9	0.689503
133	Europe	EUR	VH	HI	Portugal	55.6	20.1	69.9498	107.905	26103.6	2.69512	1.03247	1.1696	3398	41	85.04	63.468	0.0907737	69.5	0.723451
134	Eastern Mediterranean	EME	VH	HI	Qatar	78.1	42.3	73.4559	84.4161
135	Europe	EUR	VH	UMI	Romania	57.6	21.7	97.3383	67.3028	19427.6	2.18221	1.12325	1.06147	3385	24.48	76.51	54.564	0.338541	44.5	0.631801
136	Europe	EUR	VH	UMI	Russian Federation	58.7	24.1	54.0731	35.4067	23286.1	2.71969	1.16795	1.45233	3385	43.089	68.25	74.008	0.270739	65.8	0.704108
137	Africa	AFR	L	LI	Rwanda	19.8	4	6.54053	3.6952	1616.86	3.69956	22.8812	2.49142	2185	0.56	45.56	28.811	0.383088	16.2	0.337924
138	Americas	AME	H	HI	Saint Kitts and Nevis	58.9	28.3	71.3789	76.1775	22436.5	2.71337	1.20936	1.83206		11.67	38.65	32.047		65.1696	0.331721
139	Americas	AME	H	UMI	Saint Lucia	57.4	26.9	45.766	35.6759	9791.39	2.99838	3.06226	1.99307		1.08	43.87	18.504	0.353548	54.6207	0.24972
140	Americas	AME	H	UMI	Saint Vincent and the Grenadines	56.3	24.3	63.9491	75.5209	10372.4	2.46403	2.37556	1.67968	2991	5.25	38.51	50.55		55.3542	0.429704
141	Western Pacific	WPA	H	UMI	Samoa	74.3	43.4	59.6877	77.9735	5371.51	2.05777	3.8309	0.840104	2963	4.79	43.68	19.098	0.438802	79.9	0.2546
142	Africa	AFR	M	LMI	Sao Tome and Principe	34.8	12.3	17.5122	14.5351	3069.85				2723	4.91	31.32	65.092	0.523865	46.9	0.4451
143	Eastern Mediterranean	EME	VH	HI	Saudi Arabia	69.6	34.7	127.532	186.449	51320.1	3.16274	0.616277	0.754635	3263	24.91	67.74	83.13	0.25693	70.9	0.746397
144	Africa	AFR	L	LI	Senegal	30.2	9.8	39.2021	15.4645	2250.13	3.47288	15.4341	2.31387	2306	0.59	54.75	43.721	0.52106	22.4	0.472393
145	Europe	EUR	H	UMI	Serbia	54.5	19.5	65.9513	56.329	12202.1	2.87721	2.35796	1.27212	2717	21.12	69.49	55.553	0.184731	52.9	0.608097
146	Africa	AFR	H	HI	Seychelles	55.3	26.3	47.6827	58.7396	23886.1	2.7336	1.14443	1.38822		10.67	59.88	53.887		78.2	0.555106
147	Africa	AFR	L	LI	Sierra Leone	25.8	7.6	7.31422	3.48665	1529.18				2445	0.22	44.74	39.942	0.650187	30.9989	0.405658
148	Western Pacific	WPA	VH	HI	Singapore	32.8	6.2	76.3181	16.37	78162.3	3.82015	0.488745	2.17635		19.5	83.64	100	0.0681657	70.6	0.914549
149	Europe	EUR	VH	HI	Slovakia	61	25.7	92.5438	97.5995	26763.6	2.31241	0.864012	0.874993	2913	33.2	84.36	53.598	0.179495	60.9	0.656925
150	Europe	EUR	VH	HI	Slovenia	60.6	25.1	65.4728	59.5398	28664.2	3.95768	1.3807	2.36191	3154	25.16	76.91	49.65	0.0527536	60.2	0.60123
151	Western Pacific	WPA	L	LMI	Solomon Islands	60.2	27.7	22.4472	22.1045	1560.86	1.44237	9.24086	0.932368	2403	2.24	23.98	22.329		31.2598	0.209146
152	Africa	AFR	M	UMI	South Africa	53.9	26.8	103.241	9.32519	12087.2	2.60256	2.15315	2.40843	3117	7.76	66.72	64.801	0.393965	71.9	0.648068
153	Africa	AFR	L	LI	South Sudan	27.8	7.5	7.72027	3.69265	1882.5	1.73156	9.19821	0.924508				18.804		33.6434	0.145305
154	Europe	EUR	VH	HI	Spain	60.9	23.7	104.745	154.949	32778.5	3.07927	0.939417	1.05472	3155	49.49	84.56	79.579	0.0805397	76.3	0.814759
155	South-East Asia	SEA	H	LMI	Sri Lanka	25.2	6.5	10.7442	2.5006	10788.9	3.31271	3.07048	1.43835	2502	6.8	51.81	18.356	0.385731	43.4	0.269888
156	Eastern Mediterranean	EME	L	LMI	Sudan	27.8	7.5	19.3439	11.1404	3846.37	1.61776	4.20593	0.737904		2.8	31.42	33.806	0.574839	40.1	0.308662
157	Americas	AME	H	UMI	Suriname	58.5	26.1	66.1786	37.8777	16018	3.15176	1.96764	2.28332	2759	9.11	44.41	66.043	0.44763	72.9	0.534191
158	Africa	AFR	L	LMI	Swaziland	41.4	17.7	25.02	9.37603	7521.82	3.96317	5.2689	2.58921	2217	1.7	47.48	21.308	0.565808	51.266	0.285492
159	Europe	EUR	VH	HI	Sweden	55.9	20.5	103.752	23.938	46250.8	2.71486	0.586987	2.77973	3172	39.26	87.96	85.815	0.0475698	79	0.865021
160	Europe	EUR	VH	HI	Switzerland	54.7	19.4	143.413	108.981	56364	2.70376	0.479697	1.58665	3505	40.49	88.79	73.912	0.0402514	73.9	0.802542
161	Europe	EUR	M	LMI	Tajikistan	44.9	13.6	10.3161	13.5073	2600.59	4.78897	18.415	1.48636	2206	19.18	42.87	26.782	0.322361	37.7543	0.313519
162	Africa	AFR	L	LI	Tanzania (United Republic of)	25.6	7.1	2.45058	0.2238	2466.9	3.71965	15.0782	2.30907	2152	0.31	38.45	31.608	0.543812	26.6	0.328165
163	South-East Asia	SEA	H	UMI	Thailand	29.7	8.5	59.8083	83.2954	14518.6	3.39667	2.33952	1.31614	2905	3.93	70.76	50.374	0.366454	37.5	0.581347
164	Europe	EUR	H	UMI	The former Yugoslav Republic of Macedonia	55.2	19.6	83.4755	62.4343	12405.2	5.16644	4.16473	2.43053	2920	26.27	55.39	57.104	0.160163	51.4	0.551175
165	Africa	AFR	L	LI	Togo	25.9	7.5	8.31442	3.14415	1262.17	2.93052	23.218	1.03399	2521	0.53	53.7	39.964	0.555503	28.5576	0.444566
166	Western Pacific	WPA	H	UMI	Tonga	74.8	43.3	46.7803	72.2112	5284.39	1.88201	3.56146	0.933075		5.63	32.66	23.712	0.658674	46.7745	0.253633
167	Americas	AME	H	HI	Trinidad and Tobago	61.4	31.1	92.7146	90.901	28049.1	2.47746	0.883257	1.70135	2909	11.75	62.79	8.445	0.324139	68.0101	0.150896
168	Eastern Mediterranean	EME	H	UMI	Tunisia	62.9	27.1	31.7974	125.797	10248.6	4.74136	4.62636	1.14943	3365	12.22	59.74	66.842	0.288825	51.5	0.623609
169	Europe	EUR	H	UMI	Turkey	66.3	29.5	62.2189	148.153	18704.5	2.67442	1.42983	1.12742	3717	17.11	71.33	73.397	0.32762	51.9	0.716626
170	Europe	EUR	M	UMI	Turkmenistan	55.2	20.1	60.0105	47.1077	14025.8	4.06988	2.90171	2.3982	3107	23.89	37.05	50.037		59.193	0.419099
171	Africa	AFR	L	LI	Uganda	21.8	4.9	17.9501	15.7485	1670.19				2242	1.17	44.9	16.101	0.522434	20.2	0.229056
172	Europe	EUR	H	LMI	Ukraine	54.2	20.1	37.9152	35.5771	7361.01	2.63321	3.57723	1.93694	3206	35.43	70.24	69.695	0.284057	59.1	0.691617
173	Eastern Mediterranean	EME	VH	HI	United Arab Emirates	74	37.2	97.8818	162.11	66203.3	4.44488	0.671399	1.81973	3351	25.33	75.29	85.541	0.232253	78.9354	0.798942
174	Europe	EUR	VH	HI	United Kingdom	63.4	28.1	123.99	38.9446	37930.8	2.00209	0.527826	1.34952	3415	28.09	87.26	82.592	0.130835	79.1	0.844217
175	Americas	AME	VH	HI	United States	67.3	33.7	236.578	122.195	53245.1	1.89967	0.356779	1.05657	3696	24.52	79.73	81.617	0.203181	81.2	0.801884
176	Americas	AME	H	HI	Uruguay	61.7	26.7	103.792	92.5625	19148.1	3.30688	1.727	1.51891	2887	37.36	66.63	95.311	0.284048	69.1	0.795872
177	Europe	EUR	H	LMI	Uzbekistan	49	15.5	21.2332	36.0591	5748.23				2867	25.34	39.43	36.365	0.286893	47.8449	0.360806
178	Western Pacific	WPA	M	LMI	Vanuatu	67.9	35.4	38.4152	51.0104	2804.68	1.27972	4.56282	0.711333	2789	1.16	45.84	26.128		38.7155	0.319293
179	Americas	AME	H	HI	Venezuela (Bolivarian Republic of)	62.3	24.8	65.3764	17.227	15128.6				2949	19.39	51.12	88.99	0.460951	71.1	0.672276
180	Western Pacific	WPA	M	LMI	Viet Nam	20.6	3.6	38.8606	10.7918	5334.53				2751	11.9	56.69	33.593	0.337376	32	0.413068
181	Eastern Mediterranean	EME	L	LMI	Yemen	46.8	17.2	10.188	13.5099	2300.27	3.23805	14.0768	1.57152	2201	1.97	42.99	34.606	0.767489	56.2	0.366026
182	Africa	AFR	M	LMI	Zambia	29.2	8.9	8.59458	5.19376	3463.71	4.44757	12.8405	3.29138	1937	1.73	52.47	40.922	0.526143	38.3	0.445424
183	Africa	AFR	L	LI	Zimbabwe	30.7	10.5	15.9416	3.40752	1587.72				2215	0.83	44.04	32.376	0.540215	25	0.356243

## Sheet: FIGURES A and B
Figures A and B. Prevalence of overweight, sugar-sweetened beverage consumption and affordability.
	Note: ln( ) denotes natural log.										Note: ln( ) denotes natural log.
	POW = Prevalence of overweight										POW = Prevalence of overweight
	Q = Per capita consumption of sugar-sweetened beverages										SBA = Sugar-sweetened beverage affordability
